# Supplementary material for: Synthesis and Characterization of DOPO-Containing Poly(2,6-dimethyl-1,4-phenylene oxide)s by Oxidative Coupling Polymerization
Source: Polymers (Basel). 2024 Jan 22;16(2):303. doi: 10.3390/polym16020303 (PMC10818327; doi:10.3390/polym16020303)
Supplement: Supplementary file 1 [file polymers-16-00303-s001.zip]

Archive with 1 entries (1 files):
- polymers-2766471-supplementary.pdf
